# Supplementary material for: Generation and characterization of inducible KRAB-dCas9 iPSCs from primates for cross-species CRISPRi
Source: iScience. 2024 May 23;27(6):110090. doi: 10.1016/j.isci.2024.110090 (PMC11214527; doi:10.1016/j.isci.2024.110090)
Supplement: Table S1. Information about the iPS cell lines, related to STAR Methods [file mmc2.xlsx]

## Sheet: Tabellenblatt1
Name of KRAB-dCas9 clone in this publication	Original name of KRAB-dCas9 clone	Species	Name of wt clone	Individual	Sex	Reprogramming method	Primary material
H.i1_clone1	29B5-39s	Homo sapines	29B5	a	male	Integration-free Sedai-virus-based OSKM	urine-derived stem-cells
H.i2_clone1	63Ab2.2-01	Homo sapines	63Ab2.2	b	female	Integration-free Sedai-virus-based OSKM	urine-derived stem-cells
H.i2_clone2	63Ab2.2-02	Homo sapines	63Ab2.2	b	female	Integration-free Sedai-virus-based OSKM	urine-derived stem-cells
G.i1_clone1	79A2-01	Gorilla gorilla	79A2	tano	male	Integration-free Sedai-virus-based OSKM	urine-derived stem-cells
G.i1_clone2	55D1-01-1.2	Gorilla gorilla	55D1	tano	male	Integration-free Sedai-virus-based OSKM	urine-derived stem-cells
G.i1_clone3	55D1-01-2.2	Gorilla gorilla	55D1	tano	male	Integration-free Sedai-virus-based OSKM	urine-derived stem-cells
C.i1_clone1	56B1-01s	Macaca fascicularis	56B1	QC-16K16S07_Individual1	female	Integration-free Sedai-virus-based OSKM	dermal fibroblasts
C.i2_clone1	82A3-05s	Macaca fascicularis	82A3	QC-14K16S07_Individual2	female	Integration-free Sedai-virus-based OSKM	dermal fibroblasts
