# Supplementary material for: Generation and characterization of inducible KRAB-dCas9 iPSCs from primates for cross-species CRISPRi
Source: iScience. 2024 May 23;27(6):110090. doi: 10.1016/j.isci.2024.110090 (PMC11214527; doi:10.1016/j.isci.2024.110090)
Supplement: Table S2. Sequences of the oligos used in this study, related to STAR Methods [file mmc3.xlsx]

## Sheet: Oligos
Number	Original Name	Sequence (5' > 3')	Target	Application	Source	Vendor
	SOX2 g-1	CCCTGACAGCCCCCGTCACA	SOX2	CRISPRi	Mandegar, M.A., Huebsch, N., Frolov, E.B., Shin, E., Truong, A., Olvera, M.P., Chan, A.H., Miyaoka, Y., Holmes, K., Spencer, C.I., et al. (2016). CRISPR Interference Efficiently Induces Specific and Reversible Gene Silencing in Human iPSCs. Cell Stem Cell 18, 541–553.	IDT
82	seq_rev_PB-U6insert-EF1	TTCTCTAGGCACCGTTA	AAVS1 wt locus human fwd	Genotyping	this paper	Sigma-Aldrich
83	AAVS1-WT-Fwd	CGGTTAATGTGGCTCTGGTT	AAVS1 wt locus	Genotyping	Genga, R.M.J., Kernfeld, E.M., Parsi, K.M., Parsons, T.J., Ziller, M.J., and Maehr, R. (2019). Single-Cell RNA-Sequencing-Based CRISPRi Screening Resolves Molecular Drivers of Early Human Endoderm Development. Cell Rep. 27, 708–718.e10.	Sigma-Aldrich
84	AAVS1-WT-Rev	AGGATCCTCTCTGGCTCCAT	AAVS1 wt locus	Genotyping	Genga, R.M.J., Kernfeld, E.M., Parsi, K.M., Parsons, T.J., Ziller, M.J., and Maehr, R. (2019). Single-Cell RNA-Sequencing-Based CRISPRi Screening Resolves Molecular Drivers of Early Human Endoderm Development. Cell Rep. 27, 708–718.e10.	Sigma-Aldrich
180	GAPDH_2F	GTCAGTGGTGGACCTGACCT	GAPDH	qPCR	this paper	IDT
181	GAPDH_2R	TGCTGTAGCCAAATTCGTTG	GAPDH	qPCR	this paper	IDT
186	AAVS1_knockin_F	Agacttcctctgccctctcc	dCas9 fwd 2	Genotyping	this paper	IDT
188	AAVS1_knockin_R2	Ctgccgtctctctcctgagt	human rev 1	Genotyping	this paper	IDT
205	pAAVS-HA_fwd	CCGATCCCATGGTGGCGGTACCCTCGAG	dCas9 fwd	Genotyping	this paper	IDT
223	dCas9-F2829	cgacgagaacgacaaactga	dCas9	Genotyping	this paper	IDT
224	dCas9-R3020	tcgctttccagcttagggta	dCas9	Genotyping	this paper	IDT
267	SOX2-F1311	TTCACATGTCCCAGCACTACCAGA	SOX2	qPCR	this paper	IDT
268	SOX2-R1390	TCACATGTGTGAGAGGGGCAGTGTGC	SOX2	qPCR	this paper	IDT
323	SOX2_cyno	TGCACATGTCCCAGCACTACCAGA	SOX2	qPCR	this paper	Sigma-Aldrich
324	SOX2_rev_cyno	TCACATGTGCGAGAGGGGCAGTGTGC	SOX2	qPCR	this paper	Sigma-Aldrich
271	G/O-AAVS1_rev	CCTGAGTCCGGACCACTTTG	AAVS1 locus / gorilla rev 1	Genotyping	this paper	Sigma-Aldrich
272	G/C-AAVS1_rev	TGAGCTCTACTGGCTTCTGC	cyno rev 2	Genotyping	this paper	Sigma-Aldrich
273	G-AAVS1_rev3	TGTTTCCCCTTCCCATGCAG	AAVS1 wt locus gorilla rev	Genotyping	this paper	Sigma-Aldrich
276	C-AAVS1_rev1	CTCTAATGCGGCCGTCTCTG	cyno rev 1	Genotyping	this paper	Sigma-Aldrich
277	C-AAVS1_rev2	GAGTCCGGACCACTTTGAGC	human rev 2	Genotyping	this paper	Sigma-Aldrich
