# Supplementary material for: Generation and characterization of inducible KRAB-dCas9 iPSCs from primates for cross-species CRISPRi
Source: iScience. 2024 May 23;27(6):110090. doi: 10.1016/j.isci.2024.110090 (PMC11214527; doi:10.1016/j.isci.2024.110090)
Supplement: Table S3. Protospacer sequences of the gRNAs used in the single-cell CRISPR screen targeting the human (hg38) and cynomolgus (macFas6) genome, related to STAR Methods [file mmc4.xlsx]

## Sheet: hg38
species	gene	transcript	gRNA_ID	gRNA_sequence	gRNA_number	oligo_sequence	predicted_activity	z_predicted_activity
hg38	ADNP	ADNP_1	ADNP_+_50931355.23-ADNP_1	GTGTCTGCTGAGGGGAGACG	1	TGGAAAGGACGAAACACCGGTGTCTGCTGAGGGGAGACGGTTTAAGAGCTATGCTGGAAACAGCATAGCAAGTTT	0.863956	2.66347
hg38	ADNP	ADNP_1	ADNP_-_50931170.23-ADNP_1	GCAGCAGCGGGGACCGAGAG	2	TGGAAAGGACGAAACACCGGCAGCAGCGGGGACCGAGAGGTTTAAGAGCTATGCTGGAAACAGCATAGCAAGTTT	0.668904	1.23403
hg38	ADNP	ADNP_1	ADNP_-_50931314.23-ADNP_1	GGGCGGAGGGGAGACCGGGC	3	TGGAAAGGACGAAACACCGGGGCGGAGGGGAGACCGGGCGTTTAAGAGCTATGCTGGAAACAGCATAGCAAGTTT	0.608308	0.78995
hg38	ADNP	ADNP_1	ADNP_-_50931341.23-ADNP_1	GGCGGCGGCGGCAACGGGCG	4	TGGAAAGGACGAAACACCGGGCGGCGGCGGCAACGGGCGGTTTAAGAGCTATGCTGGAAACAGCATAGCAAGTTT	0.793977	2.15063
hg38	ARID2	ARID2_1	ARID2_+_45729737.23-ARID2_1_ARID2_2	GGAGCCCGGAGCCCATTCCT	1	TGGAAAGGACGAAACACCGGGAGCCCGGAGCCCATTCCTGTTTAAGAGCTATGCTGGAAACAGCATAGCAAGTTT	0.736015	1.72585
hg38	ARID2	ARID2_1	ARID2_-_45729945.23-ARID2_1_ARID2_2	GGAGGGTGAGAGCAGAACCG	2	TGGAAAGGACGAAACACCGGGAGGGTGAGAGCAGAACCGGTTTAAGAGCTATGCTGGAAACAGCATAGCAAGTTT	0.652352	1.11273
hg38	ARID2	ARID2_1	ARID2_+_45729892.23-ARID2_1_ARID2_2	GGAACTGCCGCAGCTCGTCC	3	TGGAAAGGACGAAACACCGGGAACTGCCGCAGCTCGTCCGTTTAAGAGCTATGCTGGAAACAGCATAGCAAGTTT	0.570455	0.512542
hg38	ARID2	ARID2_1	ARID2_-_45729874.23-ARID2_1_ARID2_2	GGAAGGCGCCTCCGGACGAG	4	TGGAAAGGACGAAACACCGGGAAGGCGCCTCCGGACGAGGTTTAAGAGCTATGCTGGAAACAGCATAGCAAGTTT	0.533815	0.244025
hg38	ARID3A	ARID3A_1	ARID3A_-_926074.23-ARID3A_1_ARID3A_2	GGGCTCGGTGAGTCGGCGCG	1	TGGAAAGGACGAAACACCGGGGCTCGGTGAGTCGGCGCGGTTTAAGAGCTATGCTGGAAACAGCATAGCAAGTTT	0.747543	1.81034
hg38	ARID3A	ARID3A_1	ARID3A_+_925801.23-ARID3A_1_ARID3A_2	GGACGACGCGCAACCAGCCC	2	TGGAAAGGACGAAACACCGGGACGACGCGCAACCAGCCCGTTTAAGAGCTATGCTGGAAACAGCATAGCAAGTTT	0.531212	0.224952
hg38	ARID3A	ARID3A_1	ARID3A_+_926371.23-ARID3A_1_ARID3A_2	GGGAGTGAAGTCTCCAAGCG	3	TGGAAAGGACGAAACACCGGGGAGTGAAGTCTCCAAGCGGTTTAAGAGCTATGCTGGAAACAGCATAGCAAGTTT	0.513673	0.0964164
hg38	ARID3A	ARID3A_1	ARID3A_-_926165.23-ARID3A_1_ARID3A_2	GGCAGGCCGACCCCAGGCGC	4	TGGAAAGGACGAAACACCGGGCAGGCCGACCCCAGGCGCGTTTAAGAGCTATGCTGGAAACAGCATAGCAAGTTT	0.513608	0.0959392
hg38	ARID4B	ARID4B_1	ARID4B_+_235328149.23-ARID4B_1_ARID4B_2	GGTCAGTCGAGTCCGGAGTG	1	TGGAAAGGACGAAACACCGGGTCAGTCGAGTCCGGAGTGGTTTAAGAGCTATGCTGGAAACAGCATAGCAAGTTT	0.776496	2.02252
hg38	ARID4B	ARID4B_1	ARID4B_+_235328187.23-ARID4B_1_ARID4B_2	GGGAACCTAGAGTCGGTGGG	2	TGGAAAGGACGAAACACCGGGGAACCTAGAGTCGGTGGGGTTTAAGAGCTATGCTGGAAACAGCATAGCAAGTTT	0.711728	1.54787
hg38	ARID4B	ARID4B_1	ARID4B_+_235327934.23-ARID4B_1_ARID4B_2	GCCGAGCGGCCGCCAAACAA	3	TGGAAAGGACGAAACACCGGCCGAGCGGCCGCCAAACAAGTTTAAGAGCTATGCTGGAAACAGCATAGCAAGTTT	0.533598	0.24244
hg38	ARID4B	ARID4B_1	ARID4B_-_235327460.23-ARID4B_1_ARID4B_2	GCGGGCTCAGACCCGACAAG	4	TGGAAAGGACGAAACACCGGCGGGCTCAGACCCGACAAGGTTTAAGAGCTATGCTGGAAACAGCATAGCAAGTTT	0.527338	0.196557
hg38	CIC	CIC_1	CIC_+_42284687.23-CIC_1_CIC_5	GTACATGGTCCGGCGCAGGG	1	TGGAAAGGACGAAACACCGGTACATGGTCCGGCGCAGGGGTTTAAGAGCTATGCTGGAAACAGCATAGCAAGTTT	0.747968	1.81345
hg38	CIC	CIC_1	CIC_+_42284757.23-CIC_1_CIC_5	GCTACTGACCGAACATGCCG	2	TGGAAAGGACGAAACACCGGCTACTGACCGAACATGCCGGTTTAAGAGCTATGCTGGAAACAGCATAGCAAGTTT	0.543961	0.318383
hg38	CIC	CIC_1	CIC_+_42284911.23-CIC_1_CIC_5	GCATCACTAACCACTCGGCC	3	TGGAAAGGACGAAACACCGGCATCACTAACCACTCGGCCGTTTAAGAGCTATGCTGGAAACAGCATAGCAAGTTT	0.525248	0.18124
hg38	CIC	CIC_1	CIC_+_42284722.23-CIC_1_CIC_5	GCGCTGGACGCGGGCATCAG	4	TGGAAAGGACGAAACACCGGCGCTGGACGCGGGCATCAGGTTTAAGAGCTATGCTGGAAACAGCATAGCAAGTTT	0.744178	1.78568
hg38	DDIT3	DDIT3_1	DDIT3_-_57520429.23-DDIT3_1	GAGTACTCGCCTCTCTCCTC	1	TGGAAAGGACGAAACACCGGAGTACTCGCCTCTCTCCTCGTTTAAGAGCTATGCTGGAAACAGCATAGCAAGTTT	0.688495	1.3776
hg38	DDIT3	DDIT3_1	DDIT3_+_57520493.23-DDIT3_1	GGGTCAGAGACTTAAGTCTA	2	TGGAAAGGACGAAACACCGGGGTCAGAGACTTAAGTCTAGTTTAAGAGCTATGCTGGAAACAGCATAGCAAGTTT	0.687958	1.37367
hg38	DDIT3	DDIT3_1	DDIT3_-_57520261.23-DDIT3_1	GGCCGTCGTCCGAAGCAATA	3	TGGAAAGGACGAAACACCGGGCCGTCGTCCGAAGCAATAGTTTAAGAGCTATGCTGGAAACAGCATAGCAAGTTT	0.609172	0.796279
hg38	DDIT3	DDIT3_1	DDIT3_+_57520459.23-DDIT3_1	GCATGTTAAAGATGAGCGGG	4	TGGAAAGGACGAAACACCGGCATGTTAAAGATGAGCGGGGTTTAAGAGCTATGCTGGAAACAGCATAGCAAGTTT	0.799625	2.19203
hg38	FOXK2	FOXK2_1	FOXK2_+_82519780.23-FOXK2_1	GCGCACCGGAGCTGAGGGAG	1	TGGAAAGGACGAAACACCGGCGCACCGGAGCTGAGGGAGGTTTAAGAGCTATGCTGGAAACAGCATAGCAAGTTT	0.910681	3.0059
hg38	FOXK2	FOXK2_1	FOXK2_-_82519944.23-FOXK2_1	GCACGCCACCCGCGGGCGGC	2	TGGAAAGGACGAAACACCGGCACGCCACCCGCGGGCGGCGTTTAAGAGCTATGCTGGAAACAGCATAGCAAGTTT	0.579195	0.576595
hg38	FOXK2	FOXK2_1	FOXK2_+_82520004.23-FOXK2_1	GCTCGAACTCGCGGCCCTCC	3	TGGAAAGGACGAAACACCGGCTCGAACTCGCGGCCCTCCGTTTAAGAGCTATGCTGGAAACAGCATAGCAAGTTT	0.532611	0.235204
hg38	FOXK2	FOXK2_1	FOXK2_-_82519864.23-FOXK2_1	GCACCGGCGCCCGCGCGGAG	4	TGGAAAGGACGAAACACCGGCACCGGCGCCCGCGCGGAGGTTTAAGAGCTATGCTGGAAACAGCATAGCAAGTTT	0.504733	0.0309008
hg38	JUND	JUND_1	JUND_+_18281600.23-JUND_1_JUND_5	GAGGAGCCGCCGCCAGTGGA	1	TGGAAAGGACGAAACACCGGAGGAGCCGCCGCCAGTGGAGTTTAAGAGCTATGCTGGAAACAGCATAGCAAGTTT	0.718609	1.59829
hg38	JUND	JUND_1	JUND_+_18281549.23-JUND_1_JUND_5	GCGCAGGGCCGAGCGGACGG	2	TGGAAAGGACGAAACACCGGCGCAGGGCCGAGCGGACGGGTTTAAGAGCTATGCTGGAAACAGCATAGCAAGTTT	0.702577	1.48081
hg38	JUND	JUND_1	JUND_-_18281474.23-JUND_1_JUND_2_JUND_5	GGCGCCTCATCGCCGTAGAA	3	TGGAAAGGACGAAACACCGGGCGCCTCATCGCCGTAGAAGTTTAAGAGCTATGCTGGAAACAGCATAGCAAGTTT	0.537847	0.273576
hg38	JUND	JUND_1	JUND_-_18281402.23-JUND_1_JUND_2_JUND_5	GCCCCGGGGAACAAGCGGCC	4	TGGAAAGGACGAAACACCGGCCCCGGGGAACAAGCGGCCGTTTAAGAGCTATGCTGGAAACAGCATAGCAAGTTT	0.676402	1.28898
hg38	MGA	MGA_1	MGA_-_41660448.23-MGA_1	GTTCAGCTGGAGCGGACACA	1	TGGAAAGGACGAAACACCGGTTCAGCTGGAGCGGACACAGTTTAAGAGCTATGCTGGAAACAGCATAGCAAGTTT	0.853312	2.58547
hg38	MGA	MGA_1	MGA_+_41660474.23-MGA_1	GGTCCTTCACATCCCGCTGG	2	TGGAAAGGACGAAACACCGGGTCCTTCACATCCCGCTGGGTTTAAGAGCTATGCTGGAAACAGCATAGCAAGTTT	0.784369	2.08022
hg38	MGA	MGA_1	MGA_+_41660627.23-MGA_1	GGCGTGCGAAGCTCTCTCAG	3	TGGAAAGGACGAAACACCGGGCGTGCGAAGCTCTCTCAGGTTTAAGAGCTATGCTGGAAACAGCATAGCAAGTTT	0.595455	0.695758
hg38	MGA	MGA_1	MGA_+_41660518.23-MGA_1	GAGGCCCGAGAGTTACCGTG	4	TGGAAAGGACGAAACACCGGAGGCCCGAGAGTTACCGTGGTTTAAGAGCTATGCTGGAAACAGCATAGCAAGTTT	0.586499	0.630125
hg38	NANOG	NANOG_1	NANOG_-_7789448.23-NANOG_1	GACGTTCTGCTGGACTGAGC	1	TGGAAAGGACGAAACACCGGACGTTCTGCTGGACTGAGCGTTTAAGAGCTATGCTGGAAACAGCATAGCAAGTTT	0.822153	2.35712
hg38	NANOG	NANOG_1	NANOG_-_7789420.23-NANOG_1	GTTATAAATCTAGAGACTCC	2	TGGAAAGGACGAAACACCGGTTATAAATCTAGAGACTCCGTTTAAGAGCTATGCTGGAAACAGCATAGCAAGTTT	0.563595	0.46227
hg38	NANOG	NANOG_1	NANOG_+_7789452.23-NANOG_1	GTTGCCTGCATAATAACATG	3	TGGAAAGGACGAAACACCGGTTGCCTGCATAATAACATGGTTTAAGAGCTATGCTGGAAACAGCATAGCAAGTTT	0.704469	1.49467
hg38	NANOG	NANOG_1	NANOG_+_7789484.23-NANOG_1	GGGAAAAGTATCAAGAAATT	4	TGGAAAGGACGAAACACCGGGGAAAAGTATCAAGAAATTGTTTAAGAGCTATGCTGGAAACAGCATAGCAAGTTT	0.661636	1.18077
hg38	NFATC3	NFATC3_1	NFATC3_+_68085439.23-NFATC3_1_NFATC3_3	GGTGCCTAAGCCTCCACTGT	1	TGGAAAGGACGAAACACCGGGTGCCTAAGCCTCCACTGTGTTTAAGAGCTATGCTGGAAACAGCATAGCAAGTTT	0.695803	1.43116
hg38	NFATC3	NFATC3_1	NFATC3_+_68085869.23-NFATC3_1_NFATC3_2_NFATC3_3	GACACAGGGTTATCGGTCTC	2	TGGAAAGGACGAAACACCGGACACAGGGTTATCGGTCTCGTTTAAGAGCTATGCTGGAAACAGCATAGCAAGTTT	0.667624	1.22465
hg38	NFATC3	NFATC3_1	NFATC3_-_68085957.23-NFATC3_1_NFATC3_2_NFATC3_3	GAATCGCTGAGGAGGCGTGT	3	TGGAAAGGACGAAACACCGGAATCGCTGAGGAGGCGTGTGTTTAAGAGCTATGCTGGAAACAGCATAGCAAGTTT	0.636005	0.99293
hg38	NFATC3	NFATC3_1	NFATC3_-_68085394.23-NFATC3_1_NFATC3_3	GCGCGAGAGCGCACCCGCGG	4	TGGAAAGGACGAAACACCGGCGCGAGAGCGCACCCGCGGGTTTAAGAGCTATGCTGGAAACAGCATAGCAAGTTT	0.650535	1.09941
hg38	PAX6	PAX6_1	PAX6_+_31810619.23-PAX6_1_PAX6_14_PAX6_15_PAX6_8	GAGGGCGACTGCCGGCGAGC	1	TGGAAAGGACGAAACACCGGAGGGCGACTGCCGGCGAGCGTTTAAGAGCTATGCTGGAAACAGCATAGCAAGTTT	0.748663	1.81855
hg38	PAX6	PAX6_1	PAX6_+_31811636.23-PAX6_1_PAX6_15_PAX6_16_PAX6_4	GGAGTCCCGAGTCCAGCTTA	2	TGGAAAGGACGAAACACCGGGAGTCCCGAGTCCAGCTTAGTTTAAGAGCTATGCTGGAAACAGCATAGCAAGTTT	0.726236	1.65419
hg38	PAX6	PAX6_1	PAX6_-_31811612.23-PAX6_1_PAX6_15_PAX6_16_PAX6_4	GGCGGTCAAGTGAAGGTTTC	3	TGGAAAGGACGAAACACCGGGCGGTCAAGTGAAGGTTTCGTTTAAGAGCTATGCTGGAAACAGCATAGCAAGTTT	0.625273	0.914278
hg38	PAX6	PAX6_1	PAX6_-_31811265.23-PAX6_1_PAX6_15_PAX6_16_PAX6_8	GCCTGCGCCTGAACCAGAGC	4	TGGAAAGGACGAAACACCGGCCTGCGCCTGAACCAGAGCGTTTAAGAGCTATGCTGGAAACAGCATAGCAAGTTT	0.598973	0.721537
hg38	PAX6	PAX6_2	PAX6_+_31817902.23-PAX6_2	GCAGGTCCTCGCGTAGAACG	1	TGGAAAGGACGAAACACCGGCAGGTCCTCGCGTAGAACGGTTTAAGAGCTATGCTGGAAACAGCATAGCAAGTTT	0.894429	2.8868
hg38	PAX6	PAX6_2	PAX6_-_31817883.23-PAX6_2	GTCTCACCGCCGCTCGGCAG	2	TGGAAAGGACGAAACACCGGTCTCACCGCCGCTCGGCAGGTTTAAGAGCTATGCTGGAAACAGCATAGCAAGTTT	0.872971	2.72954
hg38	PAX6	PAX6_2	PAX6_-_31817717.23-PAX6_2	GATCAAGCCCCGGGGCCACT	3	TGGAAAGGACGAAACACCGGATCAAGCCCCGGGGCCACTGTTTAAGAGCTATGCTGGAAACAGCATAGCAAGTTT	0.58774	0.63922
hg38	PAX6	PAX6_2	PAX6_-_31817851.23-PAX6_2	GCAGGTGAGCCTGGCAGCGC	4	TGGAAAGGACGAAACACCGGCAGGTGAGCCTGGCAGCGCGTTTAAGAGCTATGCTGGAAACAGCATAGCAAGTTT	0.693768	1.41625
hg38	POU5F1	POU5F1_1	POU5F1_-_31170646.23-POU5F1_1	GAGGAAGGCGCCCCAAGCCG	1	TGGAAAGGACGAAACACCGGAGGAAGGCGCCCCAAGCCGGTTTAAGAGCTATGCTGGAAACAGCATAGCAAGTTT	0.888977	2.84685
hg38	POU5F1	POU5F1_1	POU5F1_-_31170591.23-POU5F1_1	GCCACCTGGAGGGGGCGAGA	2	TGGAAAGGACGAAACACCGGCCACCTGGAGGGGGCGAGAGTTTAAGAGCTATGCTGGAAACAGCATAGCAAGTTT	0.670904	1.24869
hg38	POU5F1	POU5F1_1	POU5F1_-_31170431.23-POU5F1_1	GACAGAACTCATACGGCGGG	3	TGGAAAGGACGAAACACCGGACAGAACTCATACGGCGGGGTTTAAGAGCTATGCTGGAAACAGCATAGCAAGTTT	0.614835	0.837781
hg38	POU5F1	POU5F1_1	POU5F1_+_31170470.23-POU5F1_1	GAGGGCCAGGAATCGGGCCG	4	TGGAAAGGACGAAACACCGGAGGGCCAGGAATCGGGCCGGTTTAAGAGCTATGCTGGAAACAGCATAGCAAGTTT	0.55582	0.405293
hg38	RCOR3	RCOR3_1	RCOR3_-_211259582.23-RCOR3_1_RCOR3_2	GTGCCCGGCATGATGGAGAA	1	TGGAAAGGACGAAACACCGGTGCCCGGCATGATGGAGAAGTTTAAGAGCTATGCTGGAAACAGCATAGCAAGTTT	0.567477	0.490716
hg38	RCOR3	RCOR3_1	RCOR3_+_211259416.23-RCOR3_1_RCOR3_2	GGAGGAGGAGGCTGTTAATA	2	TGGAAAGGACGAAACACCGGGAGGAGGAGGCTGTTAATAGTTTAAGAGCTATGCTGGAAACAGCATAGCAAGTTT	0.505053	0.0332448
hg38	RCOR3	RCOR3_1	RCOR3_+_211259949.23-RCOR3_1_RCOR3_2	GGCACTCCGGGAGATGGCAG	3	TGGAAAGGACGAAACACCGGGCACTCCGGGAGATGGCAGGTTTAAGAGCTATGCTGGAAACAGCATAGCAAGTTT	0.503788	0.0239696
hg38	RCOR3	RCOR3_1	RCOR3_+_211259356.23-RCOR3_1_RCOR3_2	GGCCTCACAACAACCCGCCC	4	TGGAAAGGACGAAACACCGGGCCTCACAACAACCCGCCCGTTTAAGAGCTATGCTGGAAACAGCATAGCAAGTTT	0.716409	1.58217
hg38	SALL2	SALL2_1	SALL2_-_21536822.23-SALL2_1_SALL2_4_SALL2_6	GCACACAGGCTTGGACTTAG	1	TGGAAAGGACGAAACACCGGCACACAGGCTTGGACTTAGGTTTAAGAGCTATGCTGGAAACAGCATAGCAAGTTT	0.570283	0.511284
hg38	SALL2	SALL2_1	SALL2_+_21537067.23-SALL2_1_SALL2_4_SALL2_6	GGAGAGAGAGTCTGTGTCTC	2	TGGAAAGGACGAAACACCGGGAGAGAGAGTCTGTGTCTCGTTTAAGAGCTATGCTGGAAACAGCATAGCAAGTTT	0.551858	0.376258
hg38	SALL2	SALL2_1	SALL2_-_21537152.23-SALL2_1_SALL2_6	GAATCTTTGCAAGTCTTTAA	3	TGGAAAGGACGAAACACCGGAATCTTTGCAAGTCTTTAAGTTTAAGAGCTATGCTGGAAACAGCATAGCAAGTTT	0.534946	0.252318
hg38	SALL2	SALL2_1	SALL2_+_21536844.23-SALL2_1_SALL2_4_SALL2_6	GCCAGCGCGTCTGAGAACGG	4	TGGAAAGGACGAAACACCGGCCAGCGCGTCTGAGAACGGGTTTAAGAGCTATGCTGGAAACAGCATAGCAAGTTT	0.768145	1.96132
hg38	SALL2	SALL2_2	SALL2_-_21526202.23-SALL2_2_SALL2_3_SALL2_5	GTGAGGGAGGCGATGGCCGC	1	TGGAAAGGACGAAACACCGGTGAGGGAGGCGATGGCCGCGTTTAAGAGCTATGCTGGAAACAGCATAGCAAGTTT	0.763197	1.92506
hg38	SALL2	SALL2_2	SALL2_+_21526223.23-SALL2_2_SALL2_3_SALL2_5	GTCTCCGCAGTCTGGGCCGC	2	TGGAAAGGACGAAACACCGGTCTCCGCAGTCTGGGCCGCGTTTAAGAGCTATGCTGGAAACAGCATAGCAAGTTT	0.670968	1.24916
hg38	SALL2	SALL2_2	SALL2_+_21526045.23-SALL2_2_SALL2_3_SALL2_5	GCTCGGAGGTGCGGTAGGGT	3	TGGAAAGGACGAAACACCGGCTCGGAGGTGCGGTAGGGTGTTTAAGAGCTATGCTGGAAACAGCATAGCAAGTTT	0.588378	0.64389
hg38	SALL2	SALL2_2	SALL2_-_21526134.23-SALL2_2_SALL2_3_SALL2_5	GGATTCGTGCGCCATGGTTG	4	TGGAAAGGACGAAACACCGGGATTCGTGCGCCATGGTTGGTTTAAGAGCTATGCTGGAAACAGCATAGCAAGTTT	0.581861	0.59613
hg38	SMARCC2	SMARCC2_1	SMARCC2_+_56189493.23-SMARCC2_1	GAGGCGGGAGCTGAGCTGAG	1	TGGAAAGGACGAAACACCGGAGGCGGGAGCTGAGCTGAGGTTTAAGAGCTATGCTGGAAACAGCATAGCAAGTTT	0.860565	2.63863
hg38	SMARCC2	SMARCC2_1	SMARCC2_+_56189457.23-SMARCC2_1	GGGGCCCGAGCCGGAGAAGA	2	TGGAAAGGACGAAACACCGGGGGCCCGAGCCGGAGAAGAGTTTAAGAGCTATGCTGGAAACAGCATAGCAAGTTT	0.800067	2.19526
hg38	SMARCC2	SMARCC2_1	SMARCC2_+_56189294.23-SMARCC2_1	GGGGCGGGACAAAGGGACCG	3	TGGAAAGGACGAAACACCGGGGGCGGGACAAAGGGACCGGTTTAAGAGCTATGCTGGAAACAGCATAGCAAGTTT	0.580753	0.588011
hg38	SMARCC2	SMARCC2_1	SMARCC2_-_56189285.23-SMARCC2_1	GGAGGGTAGGCAGGATCCCG	4	TGGAAAGGACGAAACACCGGGAGGGTAGGCAGGATCCCGGTTTAAGAGCTATGCTGGAAACAGCATAGCAAGTTT	0.661395	1.179
hg38	SOX10	SOX10_1	SOX10_+_37984505.23-SOX10_1_SOX10_3	GGCCAGGGTGGTTGGTGGTA	1	TGGAAAGGACGAAACACCGGGCCAGGGTGGTTGGTGGTAGTTTAAGAGCTATGCTGGAAACAGCATAGCAAGTTT	0.73552	1.72223
hg38	SOX10	SOX10_1	SOX10_-_37984345.23-SOX10_1_SOX10_2_SOX10_3	GGGCTGCGCACTCACCTCCT	2	TGGAAAGGACGAAACACCGGGGCTGCGCACTCACCTCCTGTTTAAGAGCTATGCTGGAAACAGCATAGCAAGTTT	0.610028	0.802557
hg38	SOX10	SOX10_1	SOX10_-_37984293.23-SOX10_1_SOX10_2_SOX10_3	GCTCTCTCCACCTCACAGCA	3	TGGAAAGGACGAAACACCGGCTCTCTCCACCTCACAGCAGTTTAAGAGCTATGCTGGAAACAGCATAGCAAGTTT	0.552859	0.383589
hg38	SOX10	SOX10_1	SOX10_-_37984445.23-SOX10_1_SOX10_3	GGAGGTGACGCTGGTGGGCT	4	TGGAAAGGACGAAACACCGGGAGGTGACGCTGGTGGGCTGTTTAAGAGCTATGCTGGAAACAGCATAGCAAGTTT	0.529966	0.215818
hg38	SOX2	SOX2_1	SOX2_-_181713206.23-SOX2_1_SOX2_3	GATGTATCTCCCCGGCGCCG	1	TGGAAAGGACGAAACACCGGATGTATCTCCCCGGCGCCGGTTTAAGAGCTATGCTGGAAACAGCATAGCAAGTTT	0.68549	1.35558
hg38	SOX2	SOX2_1	SOX2_-_181712786.23-SOX2_1_SOX2_2_SOX2_3	GGGCAATAGCATGGCGAGCG	2	TGGAAAGGACGAAACACCGGGGCAATAGCATGGCGAGCGGTTTAAGAGCTATGCTGGAAACAGCATAGCAAGTTT	0.513458	0.0948397
hg38	SOX2	SOX2_1	SOX2_+_181713223.23-SOX2_1_SOX2_3	GGGACATGTGAAGTCTGCTG	3	TGGAAAGGACGAAACACCGGGGACATGTGAAGTCTGCTGGTTTAAGAGCTATGCTGGAAACAGCATAGCAAGTTT	0.788636	2.11149
hg38	SOX2	SOX2_1	SOX2_-_181712749.23-SOX2_1_SOX2_2_SOX2_3	GTAAGTACACGCTGCCCGGC	4	TGGAAAGGACGAAACACCGGTAAGTACACGCTGCCCGGCGTTTAAGAGCTATGCTGGAAACAGCATAGCAAGTTT	0.50644	0.0434084
hg38	SOX2		SOX2_used	CCCTGACAGCCCCCGTCACA	5	TGGAAAGGACGAAACACCGCCCTGACAGCCCCCGTCACAGTTTAAGAGCTATGCTGGAAACAGCATAGCAAGTTT
hg38	TCF4	TCF4_1	TCF4_+_55588168.23-TCF4_1_TCF4_2	GGGATCTGTAGTGGCGGCGG	1	TGGAAAGGACGAAACACCGGGGATCTGTAGTGGCGGCGGGTTTAAGAGCTATGCTGGAAACAGCATAGCAAGTTT	0.8194	2.33695
hg38	TCF4	TCF4_1	TCF4_-_55587966.23-TCF4_1_TCF4_2	GGAGGCGCGGAGCCGCGTGC	2	TGGAAAGGACGAAACACCGGGAGGCGCGGAGCCGCGTGCGTTTAAGAGCTATGCTGGAAACAGCATAGCAAGTTT	0.540704	0.294513
hg38	TCF4	TCF4_1	TCF4_+_55588526.23-TCF4_1_TCF4_2	GGTGCCTCCGAGGGATGCAA	3	TGGAAAGGACGAAACACCGGGTGCCTCCGAGGGATGCAAGTTTAAGAGCTATGCTGGAAACAGCATAGCAAGTTT	0.539216	0.28361
hg38	TCF4	TCF4_1	TCF4_-_55587929.23-TCF4_1_TCF4_2	GTTCTGGGAGCGCCGGGCGC	4	TGGAAAGGACGAAACACCGGTTCTGGGAGCGCCGGGCGCGTTTAAGAGCTATGCTGGAAACAGCATAGCAAGTTT	0.509016	0.0622858
hg38	TCF4	TCF4_3	TCF4_+_55589776.23-TCF4_3	GCGCAGTTCCCGGATGTGAA	1	TGGAAAGGACGAAACACCGGCGCAGTTCCCGGATGTGAAGTTTAAGAGCTATGCTGGAAACAGCATAGCAAGTTT	0.882506	2.79942
hg38	TCF4	TCF4_3	TCF4_-_55589751.23-TCF4_3	GGAGTCACATTGATAATAAT	2	TGGAAAGGACGAAACACCGGGAGTCACATTGATAATAATGTTTAAGAGCTATGCTGGAAACAGCATAGCAAGTTT	0.765746	1.94374
hg38	TCF4	TCF4_3	TCF4_+_55589755.23-TCF4_3	GGATTACAATGTATCTTTCA	3	TGGAAAGGACGAAACACCGGGATTACAATGTATCTTTCAGTTTAAGAGCTATGCTGGAAACAGCATAGCAAGTTT	0.720879	1.61493
hg38	TCF4	TCF4_3	TCF4_-_55589730.23-TCF4_3	GATCACCATGGACTCCCCCG	4	TGGAAAGGACGAAACACCGGATCACCATGGACTCCCCCGGTTTAAGAGCTATGCTGGAAACAGCATAGCAAGTTT	0.698909	1.45392
hg38	TEAD1	TEAD1_1	TEAD1_+_12674458.23-TEAD1_1_TEAD1_2	GAGGCTCGGCTCGGCTCAGG	1	TGGAAAGGACGAAACACCGGAGGCTCGGCTCGGCTCAGGGTTTAAGAGCTATGCTGGAAACAGCATAGCAAGTTT	0.723286	1.63257
hg38	TEAD1	TEAD1_1	TEAD1_+_12674632.23-TEAD1_1_TEAD1_2	GGCGCTCCGGGCAAAGGTGG	2	TGGAAAGGACGAAACACCGGGCGCTCCGGGCAAAGGTGGGTTTAAGAGCTATGCTGGAAACAGCATAGCAAGTTT	0.648855	1.0871
hg38	TEAD1	TEAD1_1	TEAD1_+_12674423.23-TEAD1_1_TEAD1_2	GGAGCGATGCTAAGAATGTT	3	TGGAAAGGACGAAACACCGGGAGCGATGCTAAGAATGTTGTTTAAGAGCTATGCTGGAAACAGCATAGCAAGTTT	0.572822	0.529887
hg38	TEAD1	TEAD1_1	TEAD1_-_12674772.23-TEAD1_1_TEAD1_2	GCGGGCACCGAGCAGAGGGC	4	TGGAAAGGACGAAACACCGGCGGGCACCGAGCAGAGGGCGTTTAAGAGCTATGCTGGAAACAGCATAGCAAGTTT	0.550617	0.367157
hg38	TP53	TP53_1	TP53_+_7687456.23-TP53_1	GGAGCCACCGTCCAGGGAGC	1	TGGAAAGGACGAAACACCGGGAGCCACCGTCCAGGGAGCGTTTAAGAGCTATGCTGGAAACAGCATAGCAAGTTT	0.836539	2.46255
hg38	TP53	TP53_1	TP53_+_7687213.23-TP53_1	GTGGCTAGAGGGATCATCAT	2	TGGAAAGGACGAAACACCGGTGGCTAGAGGGATCATCATGTTTAAGAGCTATGCTGGAAACAGCATAGCAAGTTT	0.560643	0.44064
hg38	TP53	TP53_1	TP53_+_7687290.23-TP53_1	GCAGCTCGGGAAAATCGCTG	3	TGGAAAGGACGAAACACCGGCAGCTCGGGAAAATCGCTGGTTTAAGAGCTATGCTGGAAACAGCATAGCAAGTTT	0.511133	0.0777989
hg38	TP53	TP53_1	TP53_-_7687405.23-TP53_1	GGGGAAGCGTGTCACCGTCG	4	TGGAAAGGACGAAACACCGGGGGAAGCGTGTCACCGTCGGTTTAAGAGCTATGCTGGAAACAGCATAGCAAGTTT	0.687876	1.37307
hg38	YBX1	YBX1_1	YBX1_+_42682406.23-YBX1_1_YBX1_2	GCTAGCGAGAATGGCGGGAC	1	TGGAAAGGACGAAACACCGGCTAGCGAGAATGGCGGGACGTTTAAGAGCTATGCTGGAAACAGCATAGCAAGTTT	0.529042	0.209046
hg38	YBX1	YBX1_1	YBX1_-_42682754.23-YBX1_1_YBX1_2	GGAGGACCGGACAGGGACGG	2	TGGAAAGGACGAAACACCGGGAGGACCGGACAGGGACGGGTTTAAGAGCTATGCTGGAAACAGCATAGCAAGTTT	0.520521	0.1466
hg38	YBX1	YBX1_1	YBX1_+_42683009.23-YBX1_1_YBX1_2	GGCGCACGAGGCCGGTCGGC	3	TGGAAAGGACGAAACACCGGGCGCACGAGGCCGGTCGGCGTTTAAGAGCTATGCTGGAAACAGCATAGCAAGTTT	0.505769	0.0384928
hg38	YBX1	YBX1_1	YBX1_+_42683037.23-YBX1_1_YBX1_2	GTGACGCGAACAACGGCGTG	4	TGGAAAGGACGAAACACCGGTGACGCGAACAACGGCGTGGTTTAAGAGCTATGCTGGAAACAGCATAGCAAGTTT	0.505523	0.0366912
hg38	ZNF219	ZNF219_1	ZNF219_-_21098621.23-ZNF219_1_ZNF219_4_ZNF219_6	GCCCCGGGAGCCGCGAGAGG	1	TGGAAAGGACGAAACACCGGCCCCGGGAGCCGCGAGAGGGTTTAAGAGCTATGCTGGAAACAGCATAGCAAGTTT	0.813619	2.29458
hg38	ZNF219	ZNF219_1	ZNF219_-_21098590.23-ZNF219_1_ZNF219_4_ZNF219_6	GGGCTCTGGCTCCGGGGACA	2	TGGAAAGGACGAAACACCGGGGCTCTGGCTCCGGGGACAGTTTAAGAGCTATGCTGGAAACAGCATAGCAAGTTT	0.704292	1.49337
hg38	ZNF219	ZNF219_1	ZNF219_-_21098409.23-ZNF219_1_ZNF219_4_ZNF219_6	GCAGCGTTACGTGGGGCCGG	3	TGGAAAGGACGAAACACCGGCAGCGTTACGTGGGGCCGGGTTTAAGAGCTATGCTGGAAACAGCATAGCAAGTTT	0.562224	0.452222
hg38	ZNF219	ZNF219_1	ZNF219_-_21098657.23-ZNF219_1_ZNF219_4_ZNF219_6	GGTGCGGGCGGTTTGGAGAC	4	TGGAAAGGACGAAACACCGGGTGCGGGCGGTTTGGAGACGTTTAAGAGCTATGCTGGAAACAGCATAGCAAGTTT	0.559105	0.429368
hg38	ZNF770	ZNF770_1	ZNF770_-_34988172.23-ZNF770_1	GGGTCGCTCCACTTCTCAGT	1	TGGAAAGGACGAAACACCGGGGTCGCTCCACTTCTCAGTGTTTAAGAGCTATGCTGGAAACAGCATAGCAAGTTT	0.62364	0.902314
hg38	ZNF770	ZNF770_1	ZNF770_-_34988047.23-ZNF770_1	GGAGACGCACTCAATAGGTG	2	TGGAAAGGACGAAACACCGGGAGACGCACTCAATAGGTGGTTTAAGAGCTATGCTGGAAACAGCATAGCAAGTTT	0.574287	0.540628
hg38	ZNF770	ZNF770_1	ZNF770_-_34988234.23-ZNF770_1	GCCCGGGAGGCACGCACCTC	3	TGGAAAGGACGAAACACCGGCCCGGGAGGCACGCACCTCGTTTAAGAGCTATGCTGGAAACAGCATAGCAAGTTT	0.895052	2.89137
hg38	ZNF770	ZNF770_1	ZNF770_-_34988200.23-ZNF770_1	GGAAGTCCTCCTCACGCATC	4	TGGAAAGGACGAAACACCGGGAAGTCCTCCTCACGCATCGTTTAAGAGCTATGCTGGAAACAGCATAGCAAGTTT	0.840974	2.49505
hg38	negative_control		non-targeting_00001	GTGGGGCTGCCCGACCGCCG	1	TGGAAAGGACGAAACACCGGTGGGGCTGCCCGACCGCCGGTTTAAGAGCTATGCTGGAAACAGCATAGCAAGTTT
hg38	negative_control		non-targeting_00002	GCTGATCCAGGCGGGGGGGC	2	TGGAAAGGACGAAACACCGGCTGATCCAGGCGGGGGGGCGTTTAAGAGCTATGCTGGAAACAGCATAGCAAGTTT
hg38	negative_control		non-targeting_00003	GGAGCGGCTAATCCAAGATG	3	TGGAAAGGACGAAACACCGGGAGCGGCTAATCCAAGATGGTTTAAGAGCTATGCTGGAAACAGCATAGCAAGTTT
hg38	negative_control		non-targeting_00004	GTGGGGTACGGCGTGACAAC	4	TGGAAAGGACGAAACACCGGTGGGGTACGGCGTGACAACGTTTAAGAGCTATGCTGGAAACAGCATAGCAAGTTT
hg38	negative_control		non-targeting_00005	GGTCCCGGGGCATCTATAGG	5	TGGAAAGGACGAAACACCGGGTCCCGGGGCATCTATAGGGTTTAAGAGCTATGCTGGAAACAGCATAGCAAGTTT
hg38	negative_control		non-targeting_00006	GTGGTGGCCCCGGAACCATG	6	TGGAAAGGACGAAACACCGGTGGTGGCCCCGGAACCATGGTTTAAGAGCTATGCTGGAAACAGCATAGCAAGTTT
hg38	negative_control		non-targeting_00007	GCGCGGGATAATTGGGAGGC	7	TGGAAAGGACGAAACACCGGCGCGGGATAATTGGGAGGCGTTTAAGAGCTATGCTGGAAACAGCATAGCAAGTTT
hg38	negative_control		non-targeting_00008	GAACACGGGCGCCCTATCGA	8	TGGAAAGGACGAAACACCGGAACACGGGCGCCCTATCGAGTTTAAGAGCTATGCTGGAAACAGCATAGCAAGTTT
hg38	negative_control		non-targeting_00009	GAAGCGCGGTGCGGTGATGA	9	TGGAAAGGACGAAACACCGGAAGCGCGGTGCGGTGATGAGTTTAAGAGCTATGCTGGAAACAGCATAGCAAGTTT
hg38	negative_control		non-targeting_00010	GCCCGTTACGATTGTGCTAA	10	TGGAAAGGACGAAACACCGGCCCGTTACGATTGTGCTAAGTTTAAGAGCTATGCTGGAAACAGCATAGCAAGTTT
hg38	negative_control		non-targeting_00011	GCGGGAACGAGGAGGGCGAC	11	TGGAAAGGACGAAACACCGGCGGGAACGAGGAGGGCGACGTTTAAGAGCTATGCTGGAAACAGCATAGCAAGTTT
hg38	negative_control		non-targeting_00012	GGTGACGAGGTACCTCCGCG	12	TGGAAAGGACGAAACACCGGGTGACGAGGTACCTCCGCGGTTTAAGAGCTATGCTGGAAACAGCATAGCAAGTTT
hg38	negative_control		non-targeting_00013	GATAGGGGGGTTCCTGTGGG	13	TGGAAAGGACGAAACACCGGATAGGGGGGTTCCTGTGGGGTTTAAGAGCTATGCTGGAAACAGCATAGCAAGTTT
hg38	negative_control		non-targeting_00014	GGCAACGCAATGGAGACGGG	14	TGGAAAGGACGAAACACCGGGCAACGCAATGGAGACGGGGTTTAAGAGCTATGCTGGAAACAGCATAGCAAGTTT
hg38	negative_control		non-targeting_00015	GGTTGAAGCCGGTTAGCCGC	15

## Sheet: macFas6
species	gene	transcript	gRNA_ID	gRNA_sequence	gRNA_number	oligo_sequence	predicted_activity	z_predicted_activity
macFas6	ADNP	ADNP_1	ADNP_+_83464473.23-ADNP_1	GGTCTGCTGAGGGGAGACGC	1	TGGAAAGGACGAAACACCGGGTCTGCTGAGGGGAGACGCGTTTAAGAGCTATGCTGGAAACAGCATAGCAAGTTT	0.922088	2.81281
macFas6	ADNP	ADNP_1	ADNP_-_83464295.23-ADNP_1	GCAGCAGCGGGGACCGAGAG	2	TGGAAAGGACGAAACACCGGCAGCAGCGGGGACCGAGAGGTTTAAGAGCTATGCTGGAAACAGCATAGCAAGTTT	0.730334	1.37307
macFas6	ADNP	ADNP_1	ADNP_+_83464323.23-ADNP_1	GCCCGCAGGCAGCGCTAAGG	3	TGGAAAGGACGAAACACCGGCCCGCAGGCAGCGCTAAGGGTTTAAGAGCTATGCTGGAAACAGCATAGCAAGTTT	0.673433	0.945845
macFas6	ADNP	ADNP_1	ADNP_+_83464512.23-ADNP_1	GTAGGGCAGGTTCGGGGACT	4	TGGAAAGGACGAAACACCGGTAGGGCAGGTTCGGGGACTGTTTAAGAGCTATGCTGGAAACAGCATAGCAAGTTT	0.791201	1.83008
macFas6	ARID2	ARID2_1	ARID2_-_44756589.23-ARID2_1_ARID2_2	GCCGGCCGAGGAATGGGCTC	1	TGGAAAGGACGAAACACCGGCCGGCCGAGGAATGGGCTCGTTTAAGAGCTATGCTGGAAACAGCATAGCAAGTTT	0.807746	1.9543
macFas6	ARID2	ARID2_1	ARID2_+_44756727.23-ARID2_1_ARID2_2	GGAACTGCCGCAGCTCGTCC	2	TGGAAAGGACGAAACACCGGGAACTGCCGCAGCTCGTCCGTTTAAGAGCTATGCTGGAAACAGCATAGCAAGTTT	0.682424	1.01336
macFas6	ARID2	ARID2_1	ARID2_-_44756780.23-ARID2_1_ARID2_2	GGAGGGTGAGAGCAGAACCG	3	TGGAAAGGACGAAACACCGGGAGGGTGAGAGCAGAACCGGTTTAAGAGCTATGCTGGAAACAGCATAGCAAGTTT	0.665403	0.885558
macFas6	ARID2	ARID2_1	ARID2_-_44756709.23-ARID2_1_ARID2_2	GGAAGGCGCCTCCGGACGAG	4	TGGAAAGGACGAAACACCGGGAAGGCGCCTCCGGACGAGGTTTAAGAGCTATGCTGGAAACAGCATAGCAAGTTT	0.655949	0.814572
macFas6	ARID3A	ARID3A_1	ARID3A_-_686893.23-ARID3A_1_ARID3A_2	GGGCTCGGTGAGTCGGCGCG	1	TGGAAAGGACGAAACACCGGGGCTCGGTGAGTCGGCGCGGTTTAAGAGCTATGCTGGAAACAGCATAGCAAGTTT	0.820488	2.04997
macFas6	ARID3A	ARID3A_1	ARID3A_+_686620.23-ARID3A_1_ARID3A_2	GCAACGCGCAACCAGCCCGG	2	TGGAAAGGACGAAACACCGGCAACGCGCAACCAGCCCGGGTTTAAGAGCTATGCTGGAAACAGCATAGCAAGTTT	0.587706	0.302183
macFas6	ARID3A	ARID3A_1	ARID3A_+_687188.23-ARID3A_1_ARID3A_2	GGGAGTGAAGTCTCCAAGCG	3	TGGAAAGGACGAAACACCGGGGAGTGAAGTCTCCAAGCGGTTTAAGAGCTATGCTGGAAACAGCATAGCAAGTTT	0.571747	0.182361
macFas6	ARID3A	ARID3A_1	ARID3A_+_687036.23-ARID3A_1_ARID3A_2	GCCGGAACCCGCGCTGGGAA	4	TGGAAAGGACGAAACACCGGCCGGAACCCGCGCTGGGAAGTTTAAGAGCTATGCTGGAAACAGCATAGCAAGTTT	0.656462	0.818422
macFas6	ARID4B	ARID4B_1	ARID4B_-_13687597.23-ARID4B_1_ARID4B_2	GGAGTCCGGAGTGAGGAGCT	1	TGGAAAGGACGAAACACCGGGAGTCCGGAGTGAGGAGCTGTTTAAGAGCTATGCTGGAAACAGCATAGCAAGTTT	0.800812	1.90224
macFas6	ARID4B	ARID4B_1	ARID4B_-_13687551.23-ARID4B_1_ARID4B_2	GGGGACCTAGAGTCGGGGTG	2	TGGAAAGGACGAAACACCGGGGGACCTAGAGTCGGGGTGGTTTAAGAGCTATGCTGGAAACAGCATAGCAAGTTT	0.773965	1.70067
macFas6	ARID4B	ARID4B_1	ARID4B_-_13687805.23-ARID4B_1_ARID4B_2	GCCGAGCGGCCGCCAAACAA	3	TGGAAAGGACGAAACACCGGCCGAGCGGCCGCCAAACAAGTTTAAGAGCTATGCTGGAAACAGCATAGCAAGTTT	0.582676	0.264419
macFas6	ARID4B	ARID4B_1	ARID4B_+_13687641.23-ARID4B_1_ARID4B_2	GAAGGTCCAGGCGGTGGCCG	4	TGGAAAGGACGAAACACCGGAAGGTCCAGGCGGTGGCCGGTTTAAGAGCTATGCTGGAAACAGCATAGCAAGTTT	0.564388	0.127108
macFas6	CIC	CIC_1	CIC_+_41825306.23-CIC_1_CIC_5	GGTGGGCCGAATACATGGTC	1	TGGAAAGGACGAAACACCGGGTGGGCCGAATACATGGTCGTTTAAGAGCTATGCTGGAAACAGCATAGCAAGTTT	0.815026	2.00896
macFas6	CIC	CIC_1	CIC_+_41825518.23-CIC_1_CIC_5	GCGTCACTAACCACTCGGCC	2	TGGAAAGGACGAAACACCGGCGTCACTAACCACTCGGCCGTTTAAGAGCTATGCTGGAAACAGCATAGCAAGTTT	0.565113	0.132552
macFas6	CIC	CIC_1	CIC_-_41825455.23-CIC_1_CIC_5	GTGCGGAGTAACGGTGATGG	3	TGGAAAGGACGAAACACCGGTGCGGAGTAACGGTGATGGGTTTAAGAGCTATGCTGGAAACAGCATAGCAAGTTT	0.558853	0.0855503
macFas6	CIC	CIC_1	CIC_-_41824920.23-CIC_1_CIC_5	GCGAGCCAGCGAGCGGGGAA	4	TGGAAAGGACGAAACACCGGCGAGCCAGCGAGCGGGGAAGTTTAAGAGCTATGCTGGAAACAGCATAGCAAGTTT	0.551818	0.0327299
macFas6	DDIT3	DDIT3_1	DDIT3_+_56623522.23-DDIT3_1	GACAGAGCCAAAATCAGAGC	1	TGGAAAGGACGAAACACCGGACAGAGCCAAAATCAGAGCGTTTAAGAGCTATGCTGGAAACAGCATAGCAAGTTT	0.728379	1.35839
macFas6	DDIT3	DDIT3_1	DDIT3_+_56623583.23-DDIT3_1	GGGTCAGAGGCTTAAGTCTA	2	TGGAAAGGACGAAACACCGGGGTCAGAGGCTTAAGTCTAGTTTAAGAGCTATGCTGGAAACAGCATAGCAAGTTT	0.708159	1.20657
macFas6	DDIT3	DDIT3_1	DDIT3_-_56623477.23-DDIT3_1	GCCAACTCTGAGGAGACGGG	3	TGGAAAGGACGAAACACCGGCCAACTCTGAGGAGACGGGGTTTAAGAGCTATGCTGGAAACAGCATAGCAAGTTT	0.659806	0.843532
macFas6	DDIT3	DDIT3_1	DDIT3_-_56623352.23-DDIT3_1	GCTGTCGTCCGAAGCAATGG	4	TGGAAAGGACGAAACACCGGCTGTCGTCCGAAGCAATGGGTTTAAGAGCTATGCTGGAAACAGCATAGCAAGTTT	0.656254	0.816863
macFas6	FOXK2	FOXK2_1	FOXK2_+_78224943.23-FOXK2_1	GCGCGCACCGGAGCTGAGGG	1	TGGAAAGGACGAAACACCGGCGCGCACCGGAGCTGAGGGGTTTAAGAGCTATGCTGGAAACAGCATAGCAAGTTT	0.952781	3.04326
macFas6	FOXK2	FOXK2_1	FOXK2_+_78224879.23-FOXK2_1	GGCGAGGGCGGGAGCACGCG	2	TGGAAAGGACGAAACACCGGGCGAGGGCGGGAGCACGCGGTTTAAGAGCTATGCTGGAAACAGCATAGCAAGTTT	0.603534	0.421028
macFas6	FOXK2	FOXK2_1	FOXK2_-_78225103.23-FOXK2_1	GGCACGCCACCCGCGGGCGG	3	TGGAAAGGACGAAACACCGGGCACGCCACCCGCGGGCGGGTTTAAGAGCTATGCTGGAAACAGCATAGCAAGTTT	0.581805	0.25788
macFas6	FOXK2	FOXK2_1	FOXK2_+_78224918.23-FOXK2_1	GCCGAGCCGAGGCCGCCGGC	4	TGGAAAGGACGAAACACCGGCCGAGCCGAGGCCGCCGGCGTTTAAGAGCTATGCTGGAAACAGCATAGCAAGTTT	0.809026	1.96392
macFas6	JUND	JUND_1	JUND_+_18247220.23-JUND_1_JUND_5	GGCGCAGGGCCGAGCGGACG	1	TGGAAAGGACGAAACACCGGGCGCAGGGCCGAGCGGACGGTTTAAGAGCTATGCTGGAAACAGCATAGCAAGTTT	0.746491	1.49439
macFas6	JUND	JUND_1	JUND_-_18247076.23-JUND_1_JUND_2_JUND_5	GCCCGGAGAACAGGCGGCCC	2	TGGAAAGGACGAAACACCGGCCCGGAGAACAGGCGGCCCGTTTAAGAGCTATGCTGGAAACAGCATAGCAAGTTT	0.714374	1.25324
macFas6	JUND	JUND_1	JUND_-_18247283.23-JUND_1_JUND_5	GGCGCCCGGCCCTCCGCTGG	3	TGGAAAGGACGAAACACCGGGCGCCCGGCCCTCCGCTGGGTTTAAGAGCTATGCTGGAAACAGCATAGCAAGTTT	0.619972	0.54445
macFas6	JUND	JUND_1	JUND_+_18247114.23-JUND_1_JUND_2_JUND_5	GGATGAGGCGCTGAGCGGCC	4	TGGAAAGGACGAAACACCGGGATGAGGCGCTGAGCGGCCGTTTAAGAGCTATGCTGGAAACAGCATAGCAAGTTT	0.631324	0.629677
macFas6	MGA	MGA_1	MGA_-_17938528.23-MGA_1	GTTCAGCTGGAGCGGACACA	1	TGGAAAGGACGAAACACCGGTTCAGCTGGAGCGGACACAGTTTAAGAGCTATGCTGGAAACAGCATAGCAAGTTT	0.892569	2.59118
macFas6	MGA	MGA_1	MGA_+_17938557.23-MGA_1	GGGAGTCCTTCATATCCCGC	2	TGGAAAGGACGAAACACCGGGGAGTCCTTCATATCCCGCGTTTAAGAGCTATGCTGGAAACAGCATAGCAAGTTT	0.819673	2.04385
macFas6	MGA	MGA_1	MGA_+_17938759.23-MGA_1	GGACCACAGGCGCGCGCCAA	3	TGGAAAGGACGAAACACCGGGACCACAGGCGCGCGCCAAGTTTAAGAGCTATGCTGGAAACAGCATAGCAAGTTT	0.644179	0.726196
macFas6	MGA	MGA_1	MGA_-_17938889.23-MGA_1	GAGAGACAGCGGCCACGAGG	4	TGGAAAGGACGAAACACCGGAGAGACAGCGGCCACGAGGGTTTAAGAGCTATGCTGGAAACAGCATAGCAAGTTT	0.565523	0.135633
macFas6	NANOG	NANOG_1	NANOG_-_7970402.23-NANOG_1	GACGTTCTACTGGACTGAGC	1	TGGAAAGGACGAAACACCGGACGTTCTACTGGACTGAGCGTTTAAGAGCTATGCTGGAAACAGCATAGCAAGTTT	0.854092	2.30228
macFas6	NANOG	NANOG_1	NANOG_+_7970601.23-NANOG_1	GTGTCGGATGCTTCCAAGCA	2	TGGAAAGGACGAAACACCGGTGTCGGATGCTTCCAAGCAGTTTAAGAGCTATGCTGGAAACAGCATAGCAAGTTT	0.621165	0.553403
macFas6	NANOG	NANOG_1	NANOG_+_7970409.23-NANOG_1	GGAGTCGCCTACACAATAAC	3	TGGAAAGGACGAAACACCGGGAGTCGCCTACACAATAACGTTTAAGAGCTATGCTGGAAACAGCATAGCAAGTTT	0.903831	2.67573
macFas6	NANOG	NANOG_1	NANOG_+_7970438.23-NANOG_1	GGCAGAAGTATCAAGAAGTC	4	TGGAAAGGACGAAACACCGGGCAGAAGTATCAAGAAGTCGTTTAAGAGCTATGCTGGAAACAGCATAGCAAGTTT	0.791752	1.83422
macFas6	NFATC3	NFATC3_1	NFATC3_-_54089845.23-NFATC3_1_NFATC3_2_NFATC3_3	GGGAAGAGCCGCAGCACCCT	1	TGGAAAGGACGAAACACCGGGGAAGAGCCGCAGCACCCTGTTTAAGAGCTATGCTGGAAACAGCATAGCAAGTTT	0.756261	1.56774
macFas6	NFATC3	NFATC3_1	NFATC3_-_54089605.23-NFATC3_1_NFATC3_3	GTTGGCTAAGGCGACAGTGG	2	TGGAAAGGACGAAACACCGGTTGGCTAAGGCGACAGTGGGTTTAAGAGCTATGCTGGAAACAGCATAGCAAGTTT	0.710992	1.22785
macFas6	NFATC3	NFATC3_1	NFATC3_+_54089876.23-NFATC3_1_NFATC3_2_NFATC3_3	GTTGAAGTCGAGCTCGTCGT	3	TGGAAAGGACGAAACACCGGTTGAAGTCGAGCTCGTCGTGTTTAAGAGCTATGCTGGAAACAGCATAGCAAGTTT	0.653405	0.795468
macFas6	NFATC3	NFATC3_1	NFATC3_+_54089636.23-NFATC3_1_NFATC3_3	GCCGCGCGCCGAGCAGCACC	4	TGGAAAGGACGAAACACCGGCCGCGCGCCGAGCAGCACCGTTTAAGAGCTATGCTGGAAACAGCATAGCAAGTTT	0.630679	0.624838
macFas6	PAX6	PAX6_1	PAX6_+_33652382.23-PAX6_1_PAX6_15_PAX6_16_PAX6_4	GGAGACTCCCAGCCCACGGA	1	TGGAAAGGACGAAACACCGGGAGACTCCCAGCCCACGGAGTTTAAGAGCTATGCTGGAAACAGCATAGCAAGTTT	0.79087	1.82759
macFas6	PAX6	PAX6_1	PAX6_-_33653434.23-PAX6_1_PAX6_14_PAX6_15_PAX6_8	GAGGGCGACTGCCGGCGAGC	2	TGGAAAGGACGAAACACCGGAGGGCGACTGCCGGCGAGCGTTTAAGAGCTATGCTGGAAACAGCATAGCAAGTTT	0.788663	1.81102
macFas6	PAX6	PAX6_1	PAX6_+_33652788.23-PAX6_1_PAX6_15_PAX6_16_PAX6_8	GCCTGAGCCTGAACCAGAGC	3	TGGAAAGGACGAAACACCGGCCTGAGCCTGAACCAGAGCGTTTAAGAGCTATGCTGGAAACAGCATAGCAAGTTT	0.654966	0.807191
macFas6	PAX6	PAX6_1	PAX6_+_33652434.23-PAX6_1_PAX6_15_PAX6_16_PAX6_4	GGTGAAGGCTTCTGGGTTGG	4	TGGAAAGGACGAAACACCGGGTGAAGGCTTCTGGGTTGGGTTTAAGAGCTATGCTGGAAACAGCATAGCAAGTTT	0.722112	1.31134
macFas6	PAX6	PAX6_2	PAX6_-_33646150.23-PAX6_2	GCAGGTCCTCGCGTAGAACG	1	TGGAAAGGACGAAACACCGGCAGGTCCTCGCGTAGAACGGTTTAAGAGCTATGCTGGAAACAGCATAGCAAGTTT	0.933686	2.89989
macFas6	PAX6	PAX6_2	PAX6_+_33646169.23-PAX6_2	GTCTCACCGCCGCTCGGCAG	2	TGGAAAGGACGAAACACCGGTCTCACCGCCGCTCGGCAGGTTTAAGAGCTATGCTGGAAACAGCATAGCAAGTTT	0.912229	2.73878
macFas6	PAX6	PAX6_2	PAX6_+_33646335.23-PAX6_2	GATCAAGCCCCGGGGCCACT	3	TGGAAAGGACGAAACACCGGATCAAGCCCCGGGGCCACTGTTTAAGAGCTATGCTGGAAACAGCATAGCAAGTTT	0.626998	0.597199
macFas6	PAX6	PAX6_2	PAX6_+_33646296.23-PAX6_2	GGGACACCAGTCGCGGGCAG	4	TGGAAAGGACGAAACACCGGGGACACCAGTCGCGGGCAGGTTTAAGAGCTATGCTGGAAACAGCATAGCAAGTTT	0.610518	0.473462
macFas6	POU5F1	POU5F1_1	POU5F1_+_139433794.23-POU5F1_1	GAAGCCAGGTGTCCCGCCAT	1	TGGAAAGGACGAAACACCGGAAGCCAGGTGTCCCGCCATGTTTAAGAGCTATGCTGGAAACAGCATAGCAAGTTT	0.952528	3.04136
macFas6	POU5F1	POU5F1_1	POU5F1_+_139433834.23-POU5F1_1	GTCACCTCCACCGCCTGGAG	2	TGGAAAGGACGAAACACCGGTCACCTCCACCGCCTGGAGGTTTAAGAGCTATGCTGGAAACAGCATAGCAAGTTT	0.706661	1.19533
macFas6	POU5F1	POU5F1_1	POU5F1_+_139433985.23-POU5F1_1	GACAGAACTCATATGGCGGG	3	TGGAAAGGACGAAACACCGGACAGAACTCATATGGCGGGGTTTAAGAGCTATGCTGGAAACAGCATAGCAAGTTT	0.629256	0.614154
macFas6	POU5F1	POU5F1_1	POU5F1_-_139433970.23-POU5F1_1	GTGGGCCAGGCTCTGAGGTG	4	TGGAAAGGACGAAACACCGGTGGGCCAGGCTCTGAGGTGGTTTAAGAGCTATGCTGGAAACAGCATAGCAAGTTT	0.703994	1.17531
macFas6	RCOR3	RCOR3_1	RCOR3_+_68903853.23-M_RCOR3_4_RCOR3_1_RCOR3_2	GGATGGAGGAAAGAAGCGGC	1	TGGAAAGGACGAAACACCGGGATGGAGGAAAGAAGCGGCGTTTAAGAGCTATGCTGGAAACAGCATAGCAAGTTT	0.652229	0.786637
macFas6	RCOR3	RCOR3_1	RCOR3_-_68903476.23-M_RCOR3_4_RCOR3_1_RCOR3_2_RCOR3_3	GTGCCCGGCATGATGGAGAA	2	TGGAAAGGACGAAACACCGGTGCCCGGCATGATGGAGAAGTTTAAGAGCTATGCTGGAAACAGCATAGCAAGTTT	0.579916	0.2437
macFas6	RCOR3	RCOR3_1	RCOR3_+_68903813.23-M_RCOR3_4_RCOR3_1_RCOR3_2	GCTCGGGGCACTCCAGGAGA	3	TGGAAAGGACGAAACACCGGCTCGGGGCACTCCAGGAGAGTTTAAGAGCTATGCTGGAAACAGCATAGCAAGTTT	0.570757	0.174927
macFas6	RCOR3	RCOR3_1	RCOR3_-_68903291.23-M_RCOR3_4_RCOR3_1_RCOR3_3	GGAGGCGACTGCGCTACTGC	4	TGGAAAGGACGAAACACCGGGAGGCGACTGCGCTACTGCGTTTAAGAGCTATGCTGGAAACAGCATAGCAAGTTT	0.676287	0.967273
macFas6	SALL2	SALL2_1	SALL2_+_83834645.23-SALL2_6,SALL2_1_SALL2_4	GTGGGAGCTGCAGAAGCGTA	1	TGGAAAGGACGAAACACCGGTGGGAGCTGCAGAAGCGTAGTTTAAGAGCTATGCTGGAAACAGCATAGCAAGTTT	0.640855	0.701244
macFas6	SALL2	SALL2_1	SALL2_-_83834395.23-SALL2_6,SALL2_1_SALL2_4	GACATTCCCGGGTAGAGAGT	2	TGGAAAGGACGAAACACCGGACATTCCCGGGTAGAGAGTGTTTAAGAGCTATGCTGGAAACAGCATAGCAAGTTT	0.632645	0.639597
macFas6	SALL2	SALL2_1	SALL2_-_83834351.23-SALL2_6,SALL2_1_SALL2_4	GGCAGTCCGAGATTAACTGT	3	TGGAAAGGACGAAACACCGGGCAGTCCGAGATTAACTGTGTTTAAGAGCTATGCTGGAAACAGCATAGCAAGTTT	0.617165	0.523374
macFas6	SALL2	SALL2_1	SALL2_+_83834301.23-SALL2_6,SALL2_1_SALL2_4	GCCAGCGCGTCTGAGAACGG	4	TGGAAAGGACGAAACACCGGCCAGCGCGTCTGAGAACGGGTTTAAGAGCTATGCTGGAAACAGCATAGCAAGTTT	0.622646	0.564522
macFas6	SALL2	SALL2_2	SALL2_-_83823093.23-SALL2_2_SALL2_5,SALL2_3	GGGTGGGAGACAATGGATAT	1	TGGAAAGGACGAAACACCGGGGTGGGAGACAATGGATATGTTTAAGAGCTATGCTGGAAACAGCATAGCAAGTTT	0.781902	1.76026
macFas6	SALL2	SALL2_2	SALL2_+_83823142.23-SALL2_2_SALL2_5,SALL2_3	GTCTCCGCAGTCTGGGCCGC	2	TGGAAAGGACGAAACACCGGTCTCCGCAGTCTGGGCCGCGTTTAAGAGCTATGCTGGAAACAGCATAGCAAGTTT	0.704746	1.18095
macFas6	SALL2	SALL2_2	SALL2_+_83822961.23-SALL2_2_SALL2_5,SALL2_3	GCTCGGAGGTGCGGTAGGGT	3	TGGAAAGGACGAAACACCGGCTCGGAGGTGCGGTAGGGTGTTTAAGAGCTATGCTGGAAACAGCATAGCAAGTTT	0.647629	0.752099
macFas6	SALL2	SALL2_2	SALL2_-_83823050.23-SALL2_2_SALL2_5,SALL2_3	GGATTCGTGCGCCATGGTTG	4	TGGAAAGGACGAAACACCGGGATTCGTGCGCCATGGTTGGTTTAAGAGCTATGCTGGAAACAGCATAGCAAGTTT	0.59667	0.369491
macFas6	SMARCC2	SMARCC2_1	SMARCC2_+_55269633.23-SMARCC2_1	GGCGGGAGCTGAGCTGAGTG	1	TGGAAAGGACGAAACACCGGGCGGGAGCTGAGCTGAGTGGTTTAAGAGCTATGCTGGAAACAGCATAGCAAGTTT	0.901413	2.65757
macFas6	SMARCC2	SMARCC2_1	SMARCC2_+_55269596.23-SMARCC2_1	GCCCGAGCCCGAGAAGATGG	2	TGGAAAGGACGAAACACCGGCCCGAGCCCGAGAAGATGGGTTTAAGAGCTATGCTGGAAACAGCATAGCAAGTTT	0.832629	2.14113
macFas6	SMARCC2	SMARCC2_1	SMARCC2_+_55269436.23-SMARCC2_1	GGGGCGGGACAAAGGGACCG	3	TGGAAAGGACGAAACACCGGGGGCGGGACAAAGGGACCGGTTTAAGAGCTATGCTGGAAACAGCATAGCAAGTTT	0.62001	0.544734
macFas6	SMARCC2	SMARCC2_1	SMARCC2_-_55269393.23-SMARCC2_1	GTCCGAAGGCCGCAGGGGAG	4	TGGAAAGGACGAAACACCGGTCCGAAGGCCGCAGGGGAGGTTTAAGAGCTATGCTGGAAACAGCATAGCAAGTTT	0.604963	0.431753
macFas6	SOX10	SOX10_1	SOX10_-_12934409.23-SOX10_1_SOX10_3	GGCTGTCCGGCCAGGGTGGT	1	TGGAAAGGACGAAACACCGGGCTGTCCGGCCAGGGTGGTGTTTAAGAGCTATGCTGGAAACAGCATAGCAAGTTT	0.778622	1.73563
macFas6	SOX10	SOX10_1	SOX10_-_12934582.23-SOX10_1_SOX10_2_SOX10_3	GAGACTGGAGGAGAGGTCCG	2	TGGAAAGGACGAAACACCGGAGACTGGAGGAGAGGTCCGGTTTAAGAGCTATGCTGGAAACAGCATAGCAAGTTT	0.686201	1.04171
macFas6	SOX10	SOX10_1	SOX10_+_12934352.23-SOX10_1_SOX10_3	GGCGACTGAGCCGCTGCAGA	3	TGGAAAGGACGAAACACCGGGCGACTGAGCCGCTGCAGAGTTTAAGAGCTATGCTGGAAACAGCATAGCAAGTTT	0.628715	0.61009
macFas6	SOX10	SOX10_1	SOX10_+_12934427.23-SOX10_1_SOX10_3	GGGCCACGGCCTCGTTAGGA	4	TGGAAAGGACGAAACACCGGGGCCACGGCCTCGTTAGGAGTTTAAGAGCTATGCTGGAAACAGCATAGCAAGTTT	0.733275	1.39516
macFas6	SOX2	SOX2_1	SOX2_-_85449731.23-SOX2_1_M_SOX2_3	GATGTATCTCCCCGGCGCCG	1	TGGAAAGGACGAAACACCGGATGTATCTCCCCGGCGCCGGTTTAAGAGCTATGCTGGAAACAGCATAGCAAGTTT	0.696888	1.12195
macFas6	SOX2	SOX2_1	SOX2_-_85448838.23-M_SOX2_3_SOX2_1_SOX2_2	GAAAGTCCCGGCCGGGCCGA	2	TGGAAAGGACGAAACACCGGAAAGTCCCGGCCGGGCCGAGTTTAAGAGCTATGCTGGAAACAGCATAGCAAGTTT	0.55378	0.0474633
macFas6	SOX2	SOX2_1	SOX2_+_85449769.23-SOX2_1_M_SOX2_3	GCGGGCCGCTCTGGTAGTGC	3	TGGAAAGGACGAAACACCGGCGGGCCGCTCTGGTAGTGCGTTTAAGAGCTATGCTGGAAACAGCATAGCAAGTTT	0.785749	1.78914
macFas6	SOX2	SOX2_1	SOX2_+_85449795.23-SOX2_1_M_SOX2_3	GGTGCCGTTAATGGCCGTGC	4	TGGAAAGGACGAAACACCGGGTGCCGTTAATGGCCGTGCGTTTAAGAGCTATGCTGGAAACAGCATAGCAAGTTT	0.640617	0.699456
macFas6	SOX2		SOX2_used	CCCTGACAGCCCCCGTCACA	5	TGGAAAGGACGAAACACCGCCCTGACAGCCCCCGTCACAGTTTAAGAGCTATGCTGGAAACAGCATAGCAAGTTT
macFas6	TCF4	TCF4_1	TCF4_-_25485275.23-TCF4_1	GTGCGGATCTGTAGTGGCGG	1	TGGAAAGGACGAAACACCGGTGCGGATCTGTAGTGGCGGGTTTAAGAGCTATGCTGGAAACAGCATAGCAAGTTT	0.841962	2.2112
macFas6	TCF4	TCF4_1	TCF4_+_25485374.23-TCF4_1	GAGGGCTCTCCGTGCACCGC	2	TGGAAAGGACGAAACACCGGAGGGCTCTCCGTGCACCGCGTTTAAGAGCTATGCTGGAAACAGCATAGCAAGTTT	0.602237	0.41129
macFas6	TCF4	TCF4_1	TCF4_+_25485481.23-TCF4_1	GGAGGCGCGGAGCCGCGTGC	3	TGGAAAGGACGAAACACCGGGAGGCGCGGAGCCGCGTGCGTTTAAGAGCTATGCTGGAAACAGCATAGCAAGTTT	0.587616	0.30151
macFas6	TCF4	TCF4_1	TCF4_-_25485331.23-TCF4_1	GGAGCGGGCGCAGGAGCAGG	4	TGGAAAGGACGAAACACCGGGAGCGGGCGCAGGAGCAGGGTTTAAGAGCTATGCTGGAAACAGCATAGCAAGTTT	0.781857	1.75992
macFas6	TCF4	TCF4_3	TCF4_-_25483656.23-TCF4_3	GCGCAGTTCCCGGATGTGAA	1	TGGAAAGGACGAAACACCGGCGCAGTTCCCGGATGTGAAGTTTAAGAGCTATGCTGGAAACAGCATAGCAAGTTT	0.921764	2.81037
macFas6	TCF4	TCF4_3	TCF4_+_25483681.23-TCF4_3	GGAGTCACATTGATAATAAT	2	TGGAAAGGACGAAACACCGGGAGTCACATTGATAATAATGTTTAAGAGCTATGCTGGAAACAGCATAGCAAGTTT	0.805003	1.93371
macFas6	TCF4	TCF4_3	TCF4_-_25483676.23-TCF4_3	GGGATTACAATGTATCTTTC	3	TGGAAAGGACGAAACACCGGGGATTACAATGTATCTTTCGTTTAAGAGCTATGCTGGAAACAGCATAGCAAGTTT	0.782753	1.76665
macFas6	TCF4	TCF4_3	TCF4_+_25483702.23-TCF4_3	GATCACCATGGACTCCCCCG	4	TGGAAAGGACGAAACACCGGATCACCATGGACTCCCCCGGTTTAAGAGCTATGCTGGAAACAGCATAGCAAGTTT	0.759202	1.58982
macFas6	TEAD1	TEAD1_1	TEAD1_-_52911503.23-M_TEAD1_3_TEAD1_1_TEAD1_2	GCGGCAGCAGAGGCTCGGCT	1	TGGAAAGGACGAAACACCGGCGGCAGCAGAGGCTCGGCTGTTTAAGAGCTATGCTGGAAACAGCATAGCAAGTTT	0.775562	1.71266
macFas6	TEAD1	TEAD1_1	TEAD1_-_52911355.23-M_TEAD1_3_TEAD1_1_TEAD1_2	GTCCGGGCAAAGGTGGAGGG	2	TGGAAAGGACGAAACACCGGTCCGGGCAAAGGTGGAGGGGTTTAAGAGCTATGCTGGAAACAGCATAGCAAGTTT	0.677367	0.975383
macFas6	TEAD1	TEAD1_1	TEAD1_-_52911464.23-M_TEAD1_3_TEAD1_1_TEAD1_2	GAGTGCTTGGTGGGCGCCCG	3	TGGAAAGGACGAAACACCGGAGTGCTTGGTGGGCGCCCGGTTTAAGAGCTATGCTGGAAACAGCATAGCAAGTTT	0.630227	0.621444
macFas6	TEAD1	TEAD1_1	TEAD1_-_52911547.23-M_TEAD1_3_TEAD1_1_TEAD1_2	GGAGCGATGCTAAGAATGTT	4	TGGAAAGGACGAAACACCGGGAGCGATGCTAAGAATGTTGTTTAAGAGCTATGCTGGAAACAGCATAGCAAGTTT	0.610113	0.470425
macFas6	TP53	TP53_1	TP53_+_7660752.23-TP53_1	GTCCAGGCAGCAGGTAGCTG	1	TGGAAAGGACGAAACACCGGTCCAGGCAGCAGGTAGCTGGTTTAAGAGCTATGCTGGAAACAGCATAGCAAGTTT	0.904596	2.68148
macFas6	TP53	TP53_1	TP53_+_7660593.23-TP53_1	GCAGCTCGGGAGAATCGCTG	2	TGGAAAGGACGAAACACCGGCAGCTCGGGAGAATCGCTGGTTTAAGAGCTATGCTGGAAACAGCATAGCAAGTTT	0.626212	0.591299
macFas6	TP53	TP53_1	TP53_-_7660833.23-TP53_1	GCGCCAGTCGAGCACATGGG	3	TGGAAAGGACGAAACACCGGCGCCAGTCGAGCACATGGGGTTTAAGAGCTATGCTGGAAACAGCATAGCAAGTTT	0.595966	0.3642
macFas6	TP53	TP53_1	TP53_+_7660516.23-TP53_1	GTGGCTAGAGGGATGAACAT	4	TGGAAAGGACGAAACACCGGTGGCTAGAGGGATGAACATGTTTAAGAGCTATGCTGGAAACAGCATAGCAAGTTT	0.580503	0.248101
macFas6	YBX1	YBX1_1	YBX1_-_181502936.23-YBX1_1_YBX1_2	GGCGCCGCTGCCCGTAGTGC	1	TGGAAAGGACGAAACACCGGGCGCCGCTGCCCGTAGTGCGTTTAAGAGCTATGCTGGAAACAGCATAGCAAGTTT	0.596662	0.369428
macFas6	YBX1	YBX1_1	YBX1_-_181502901.23-YBX1_1_YBX1_2	GTCGCCGATGTGAGGCCGCC	2	TGGAAAGGACGAAACACCGGTCGCCGATGTGAGGCCGCCGTTTAAGAGCTATGCTGGAAACAGCATAGCAAGTTT	0.561406	0.104718
macFas6	YBX1	YBX1_1	YBX1_-_181502553.23-M_YBX1_3_YBX1_1_YBX1_2	GGACGCGAACAACGGCGTGC	3	TGGAAAGGACGAAACACCGGGACGCGAACAACGGCGTGCGTTTAAGAGCTATGCTGGAAACAGCATAGCAAGTTT	0.78308	1.7691
macFas6	YBX1	YBX1_1	YBX1_-_181502524.23-M_YBX1_3_YBX1_1_YBX1_2	GGCACACGCGGAAGGGGAGC	4	TGGAAAGGACGAAACACCGGGCACACGCGGAAGGGGAGCGTTTAAGAGCTATGCTGGAAACAGCATAGCAAGTTT	0.76755	1.6525
macFas6	ZNF219	ZNF219_1	ZNF219_-_83151140.23-ZNF219_1_ZNF219_4_ZNF219_6	GCCCCGGGAGCCGCGAGAGG	1	TGGAAAGGACGAAACACCGGCCCCGGGAGCCGCGAGAGGGTTTAAGAGCTATGCTGGAAACAGCATAGCAAGTTT	0.853464	2.29756
macFas6	ZNF219	ZNF219_1	ZNF219_-_83151109.23-ZNF219_1_ZNF219_4_ZNF219_6	GGGCTCTGGCTCCGGGGACA	2	TGGAAAGGACGAAACACCGGGGCTCTGGCTCCGGGGACAGTTTAAGAGCTATGCTGGAAACAGCATAGCAAGTTT	0.743767	1.47393
macFas6	ZNF219	ZNF219_1	ZNF219_-_83150924.23-ZNF219_1_ZNF219_4_ZNF219_6	GCGCGGGCGTCAGCGTTACG	3	TGGAAAGGACGAAACACCGGCGCGGGCGTCAGCGTTACGGTTTAAGAGCTATGCTGGAAACAGCATAGCAAGTTT	0.608427	0.457767
macFas6	ZNF219	ZNF219_1	ZNF219_-_83151176.23-ZNF219_1_ZNF219_4_ZNF219_6	GGTGCGGGCGGTTTGGAGAC	4	TGGAAAGGACGAAACACCGGGTGCGGGCGGTTTGGAGACGTTTAAGAGCTATGCTGGAAACAGCATAGCAAGTTT	0.599022	0.387149
macFas6	ZNF770	ZNF770_1	ZNF770_-_11252504.23-ZNF770_1	GGGTCGCTCCACTTCTCAGT	1	TGGAAAGGACGAAACACCGGGGTCGCTCCACTTCTCAGTGTTTAAGAGCTATGCTGGAAACAGCATAGCAAGTTT	0.669955	0.919735
macFas6	ZNF770	ZNF770_1	ZNF770_-_11252380.23-ZNF770_1	GGAGACGCACTCAATAGGTG	2	TGGAAAGGACGAAACACCGGGAGACGCACTCAATAGGTGGTTTAAGAGCTATGCTGGAAACAGCATAGCAAGTTT	0.631618	0.631884
macFas6	ZNF770	ZNF770_1	ZNF770_-_11252550.23-ZNF770_1	GCTGGAGCTGGCGAGGGCCC	3	TGGAAAGGACGAAACACCGGCTGGAGCTGGCGAGGGCCCGTTTAAGAGCTATGCTGGAAACAGCATAGCAAGTTT	0.975195	3.21155
macFas6	ZNF770	ZNF770_1	ZNF770_-_11252603.23-ZNF770_1	GGCAGCGCGCGCACGTCCGC	4	TGGAAAGGACGAAACACCGGGCAGCGCGCGCACGTCCGCGTTTAAGAGCTATGCTGGAAACAGCATAGCAAGTTT	0.668217	0.906679
macFas6	negative_control		non-targeting_00001	GTGGGGCTGCCCGACCGCCG	1	TGGAAAGGACGAAACACCGGTGGGGCTGCCCGACCGCCGGTTTAAGAGCTATGCTGGAAACAGCATAGCAAGTTT
macFas6	negative_control		non-targeting_00002	GCTGATCCAGGCGGGGGGGC	2	TGGAAAGGACGAAACACCGGCTGATCCAGGCGGGGGGGCGTTTAAGAGCTATGCTGGAAACAGCATAGCAAGTTT
macFas6	negative_control		non-targeting_00003	GGAGCGGCTAATCCAAGATG	3	TGGAAAGGACGAAACACCGGGAGCGGCTAATCCAAGATGGTTTAAGAGCTATGCTGGAAACAGCATAGCAAGTTT
macFas6	negative_control		non-targeting_00004	GTGGGGTACGGCGTGACAAC	4	TGGAAAGGACGAAACACCGGTGGGGTACGGCGTGACAACGTTTAAGAGCTATGCTGGAAACAGCATAGCAAGTTT
macFas6	negative_control		non-targeting_00005	GGTCCCGGGGCATCTATAGG	5	TGGAAAGGACGAAACACCGGGTCCCGGGGCATCTATAGGGTTTAAGAGCTATGCTGGAAACAGCATAGCAAGTTT
macFas6	negative_control		non-targeting_00006	GTGGTGGCCCCGGAACCATG	6	TGGAAAGGACGAAACACCGGTGGTGGCCCCGGAACCATGGTTTAAGAGCTATGCTGGAAACAGCATAGCAAGTTT
macFas6	negative_control		non-targeting_00007	GCGCGGGATAATTGGGAGGC	7	TGGAAAGGACGAAACACCGGCGCGGGATAATTGGGAGGCGTTTAAGAGCTATGCTGGAAACAGCATAGCAAGTTT
macFas6	negative_control		non-targeting_00008	GAACACGGGCGCCCTATCGA	8	TGGAAAGGACGAAACACCGGAACACGGGCGCCCTATCGAGTTTAAGAGCTATGCTGGAAACAGCATAGCAAGTTT
macFas6	negative_control		non-targeting_00009	GAAGCGCGGTGCGGTGATGA	9	TGGAAAGGACGAAACACCGGAAGCGCGGTGCGGTGATGAGTTTAAGAGCTATGCTGGAAACAGCATAGCAAGTTT
macFas6	negative_control		non-targeting_00010	GCCCGTTACGATTGTGCTAA	10	TGGAAAGGACGAAACACCGGCCCGTTACGATTGTGCTAAGTTTAAGAGCTATGCTGGAAACAGCATAGCAAGTTT
macFas6	negative_control		non-targeting_00011	GCGGGAACGAGGAGGGCGAC	11	TGGAAAGGACGAAACACCGGCGGGAACGAGGAGGGCGACGTTTAAGAGCTATGCTGGAAACAGCATAGCAAGTTT
macFas6	negative_control		non-targeting_00012	GGTGACGAGGTACCTCCGCG	12	TGGAAAGGACGAAACACCGGGTGACGAGGTACCTCCGCGGTTTAAGAGCTATGCTGGAAACAGCATAGCAAGTTT
macFas6	negative_control		non-targeting_00013	GATAGGGGGGTTCCTGTGGG	13	TGGAAAGGACGAAACACCGGATAGGGGGGTTCCTGTGGGGTTTAAGAGCTATGCTGGAAACAGCATAGCAAGTTT
macFas6	negative_control		non-targeting_00014	GGCAACGCAATGGAGACGGG	14	TGGAAAGGACGAAACACCGGGCAACGCAATGGAGACGGGGTTTAAGAGCTATGCTGGAAACAGCATAGCAAGTTT
macFas6	negative_control		non-targeting_00015	GGTTGAAGCCGGTTAGCCGC	15	TGGAAAGGACGAAACACCGGGTTGAAGCCGGTTAGCCGCGTTTAAGAGCTATGCTGGAAACAGCATAGCAAGTTT
