# Supplementary material for: Generation and characterization of inducible KRAB-dCas9 iPSCs from primates for cross-species CRISPRi
Source: iScience. 2024 May 23;27(6):110090. doi: 10.1016/j.isci.2024.110090 (PMC11214527; doi:10.1016/j.isci.2024.110090)
Supplement: Table S4. Downstream targets per perturbed TF, related to Figures 5G and S5D [file mmc5.xlsx]

## Sheet: ADNP
pertubed_TF

## Sheet: SALL2
pertubed_TF

## Sheet: TCF4
pertubed_TF

## Sheet: NFATC3
pertubed_TF

## Sheet: POU5F1
pertubed_TF

## Sheet: RCOR3
pertubed_TF

## Sheet: TP53
pertubed_TF
